# Supplementary material for: Chemical Analysis and Antioxidant Activities of Resin Fractions from Pistacia lentiscus L. var. Chia in Neuroblastoma SH-SY5Y Cells
Source: Molecules. 2025 Feb 21;30(5):997. doi: 10.3390/molecules30050997 (PMC11901618; doi:10.3390/molecules30050997)
Supplement: Supplementary file 1 [file molecules-30-00997-s001.zip]

Archive with 1 entries (1 files):
- molecules-3448788-supplementary.pdf
